# Supplementary material for: Role of Single Nucleotide Polymorphism L55M in the Paraoxonase 1 Gene as a Risk and Prognostic Factor in Acute Coronary Syndrome
Source: Curr Issues Mol Biol. 2022 Nov 27;44(12):5915–32. doi: 10.3390/cimb44120403 (PMC9776864; doi:10.3390/cimb44120403)
Supplement: Supplementary file 1 [file cimb-44-00403-s001.zip]

Archive with 1 entries (1 files):
- cimb-1941282-supplementary.pdf
